# Supplementary material for: A follow up study of cycle threshold values of SARS-CoV-2 in Hunan Province, China
Source: Infect Dis Model. 2023 Jan 20;8(1):203–11. doi: 10.1016/j.idm.2023.01.004 (PMC9851914; doi:10.1016/j.idm.2023.01.004)
Supplement: Multimedia component 2 [file mmc2.csv]

CaseName	TestDate	SamplingPosition	geneN	geneO	geneE
1	2021/8/7	non-Nose	39.57
1	2021/8/7	non-Nose	40.78
1	2021/8/9	Nose	31.1	31.36	29.1
1	2021/8/9	Nose	21.4	22.4
1	2021/8/9	non-Nose	32.1	32.8	29.7
1	2021/8/9	non-Nose	32.1	32.8	29.7
1	2021/8/9	Nose	21.4	19.63	22.4
1	2021/8/9	Nose	28.61	29.6	26.73
1	2021/8/10	Nose	30.7	37.3
1	2021/8/11	Nose	38.18	36.93	33.47
1	2021/8/12	non-Nose	36.29	37.81	35.5
1	2021/8/12	Nose	36.44	38.5	34.89
1	2021/8/13	Nose	37.33	38.09	36.67
1	2021/8/14	Nose	36.83	37.55	35.13
1	2021/8/16	non-Nose	20.57	31.78	29.34
1	2021/8/16	non-Nose	36.84	39.02	38.93
1	2021/8/19	Nose		41.3	38.69
1	2021/8/20	non-Nose	33.1	33.7	35.3
1	2021/8/20	Nose	35.9	36.5	38.7
1	2021/8/23	Nose		38.7	35.8
1	2021/8/25	Nose		38.06
2	2021/8/7	non-Nose	37.55	37.52
2	2021/8/8	Nose	28.67	30.08	26.8
2	2021/8/8	Nose	26.8	27.8	24.2
2	2021/8/9	non-Nose	28.33	29.02	26
2	2021/8/9	Nose	34.03	33.31	30.92
2	2021/8/10	Nose	35.02	35.21	33.11
2	2021/8/10	non-Nose	33.86	34.89	32.01
2	2021/8/11	Nose	35.43	37.01	34.21
2	2021/8/12	non-Nose	28.95	29.55	26.53
2	2021/8/12	Nose	38.43	36.3	36.09
2	2021/8/13	non-Nose	32.68	33.45	30.44
2	2021/8/14	non-Nose	34.92	34.82	32.1
2	2021/8/15	non-Nose	29.7	29.91	27.45
2	2021/8/16	non-Nose	34.37	34.33	34.5
2	2021/8/16	Nose	35.2	37.88
2	2021/8/17	non-Nose		39.53
2	2021/8/17	Nose		38.2
2	2021/8/18	non-Nose	31.45	33.44	34.57
2	2021/8/19	non-Nose	35.07	36.76	36.87
2	2021/8/20	non-Nose	36.5	36.6	38.1
2	2021/8/20	Nose	34.6	36.1	38.48
2	2021/8/22	non-Nose	35.54	39.01	38.99
2	2021/8/22	Nose	41.3		37.1
2	2021/8/24	non-Nose	36.98	37.19	39.16
3	2021/8/5	non-Nose	31.3	32.32
3	2021/8/8	non-Nose	15.8	18.5	14.3
3	2021/8/9	non-Nose	24.35	24.57	21.58
3	2021/8/9	Nose	12.69	15.13	12.05
3	2021/8/10	Nose	18.32	20.04	15.37
3	2021/8/10	non-Nose	29.14	29.14	26.1
3	2021/8/11	non-Nose	28.4	28.57	25.23
3	2021/8/11	Nose	13.44	15.79	12.12
3	2021/8/12	non-Nose	25.55	25.88	22.63
3	2021/8/12	Nose	14.84	16.6	13.75
3	2021/8/13	non-Nose	32.84	33.38	30.34
3	2021/8/13	Nose	15.7	18.34	14.65
3	2021/8/14	Nose	20.57	20.56	17.51
3	2021/8/14	non-Nose	21.63	21.92	18.89
3	2021/8/15	non-Nose	30.85	29.83	27.27
3	2021/8/15	Nose	24.24	24.5	22.14
3	2021/8/16	non-Nose	41.31	37.8	35.87
3	2021/8/16	Nose	25.38	26.11	23.6
3	2021/8/17	non-Nose	27.66	27.54	25.18
3	2021/8/17	Nose	27.96	27.42	25.21
3	2021/8/18	non-Nose	26.16	28.22	29.48
3	2021/8/18	Nose	32.17	34.57	34.9
3	2021/8/19	Nose	42.93	38.65	39.58
3	2021/8/21	non-Nose	38.74	36.68
3	2021/8/21	Nose	31.05	33.02	34.16
3	2021/8/23	non-Nose	36.23	35.97	32.93
3	2021/8/23	Nose	32.46	32.4	29.9
3	2021/8/25	Nose	35.5	37.1
4	2021/8/5	non-Nose	37.8	37.1
4	2021/8/8	non-Nose	29.8	30.48	27.2
4	2021/8/9	non-Nose	36.68	37.15	36.7
4	2021/8/9	Nose	29.58	30.21	28.14
4	2021/8/10	Nose	30.07	30.53	27.41
4	2021/8/10	non-Nose	30.3	31.17	28.19
4	2021/8/11	non-Nose	34.52	35.25	31.89
4	2021/8/11	Nose	26.12	27.63	24.32
4	2021/8/12	non-Nose	23.97	24.6	22.25
4	2021/8/12	Nose	25.36	26.46	24.34
4	2021/8/13	non-Nose	34.76	35.27	33.15
4	2021/8/13	Nose	26.79	28.22	24.84
4	2021/8/14	non-Nose	41.84	38.22	36.2
4	2021/8/14	Nose	28.14	29.02	25.8
4	2021/8/15	non-Nose	28.53	29.39	26.52
4	2021/8/15	Nose	26.48	27.32	24.67
4	2021/8/16	non-Nose	29.94	30.79	28.07
4	2021/8/16	Nose	32.56	32.85	30.28
4	2021/8/17	non-Nose	31.72	31.59	29.2
4	2021/8/17	Nose	37.57	37.45	33.92
4	2021/8/18	non-Nose	29.59	31.2	33.17
4	2021/8/19	non-Nose	34.5	35.71	38.34
4	2021/8/19	Nose	34.98	37.18	38.76
4	2021/8/20	non-Nose	35.5	37.1
4	2021/8/20	Nose	34.12	34.39	34.32
4	2021/8/22	Nose	36.73	37.17
4	2021/8/23	non-Nose	35.6	37.29	35.25
4	2021/8/23	Nose	35.43	34.6	31.4
4	2021/8/25	Nose	40.07	38.43
5	2021/8/5	non-Nose	35.9	36
5	2021/8/8	non-Nose	25.4	26.2	23.3
5	2021/8/9	non-Nose	33.78	33.48	30.62
5	2021/8/9	Nose	26.6	27.45	24.29
5	2021/8/10	Nose	35.67	36.91	34.31
5	2021/8/11	Nose	35.13	35.42	32.66
5	2021/8/12	Nose	31.43	32.28	29.57
5	2021/8/13	Nose	32.15	33.72	30.37
5	2021/8/14	Nose	35.51	35.7	33.01
5	2021/8/15	non-Nose	22.92	23.11	30.37
5	2021/8/15	Nose	35.57	33.57	31.96
5	2021/8/16	non-Nose	38.72	38.29
5	2021/8/16	Nose	38.94	38.88	34.02
5	2021/8/17	non-Nose	34.84	32.88	30.86
5	2021/8/17	Nose	41.48	39.95
5	2021/8/19	non-Nose	32.21	34.88	35.5
5	2021/8/19	Nose	34.57	37.19	36.77
5	2021/8/20	non-Nose	36.3	38.1	37.9
5	2021/8/20	Nose	36.5	38.3	38.2
5	2021/8/22	Nose	33.12	34.52	36.74
5	2021/8/23	Nose	41.7	39.07
6	2021/8/5	non-Nose	27.3	27.7
6	2021/8/5	non-Nose	24.3	25.3
6	2021/8/7	non-Nose	28.89	29.08
6	2021/8/8	Nose	19.06	20.13	17.11
6	2021/8/8	Nose	22.5	23.4	20.5
6	2021/8/9	non-Nose	26.53	27.03	23.83
6	2021/8/9	Nose	23	24.04	20.93
6	2021/8/10	Nose	23.3	24.11	21.05
6	2021/8/10	non-Nose	37.33	37.22	33.2
6	2021/8/11	non-Nose	31.59	31.89	28.54
6	2021/8/11	Nose	25.45	26.03	22.89
6	2021/8/12	non-Nose	36.3	34.87	32.28
6	2021/8/12	Nose	30.87	31.61	28.79
6	2021/8/14	Nose	33.54	33.4	31.01
6	2021/8/15	non-Nose	38.33	36.19	33.29
6	2021/8/16	Nose	35.91	34.67	33.32
6	2021/8/17	non-Nose		39.3	36.24
6	2021/8/18	non-Nose	36.9	37.9
6	2021/8/18	Nose	31.01	32.36	33.41
6	2021/8/19	Nose	35.55	36.33	37.11
6	2021/8/20	Nose	36.22	36.44	38.82
6	2021/8/22	non-Nose	36.02	37.09	37.64
6	2021/8/22	Nose		39.8
6	2021/8/24	non-Nose	36.59	37.71	37.97
7	2021/8/5	non-Nose	30.5	30
7	2021/8/8	non-Nose	23.5	24.42	21.1
7	2021/8/9	non-Nose	33.5	33	30.8
7	2021/8/9	Nose	29.51	30.01	27.14
7	2021/8/10	Nose	29.2	30	26.55
7	2021/8/10	non-Nose	37.5	36.8	33.2
7	2021/8/11	non-Nose	34.55	34.52	31.35
7	2021/8/11	Nose	32.22	32.31	29.6
7	2021/8/12	Nose	29.86	31.39	28.6
7	2021/8/13	Nose	35.69	35.25	33.06
7	2021/8/14	non-Nose	41.01	38.04	36.16
7	2021/8/14	Nose	37.95	37.65	34.47
7	2021/8/15	non-Nose	37.39	35.01	32.19
7	2021/8/15	Nose	34.17	33.62	30.6
7	2021/8/17	non-Nose	42.67	36.65	34.89
7	2021/8/17	Nose	36	37.11	37.59
7	2021/8/17	non-Nose	35.19	32.98	31.09
7	2021/8/17	Nose	37.2	38.36	36
7	2021/8/18	Nose	35.48	35.44	37.26
7	2021/8/19	non-Nose	36.69
7	2021/8/19	Nose			39.07
7	2021/8/20	non-Nose		38.2
7	2021/8/20	Nose	35.63	35.03	37.07
7	2021/8/22	non-Nose	33.13	35.39	36.09
7	2021/8/22	Nose	33.62	35.31	37.18
7	2021/8/25	non-Nose	43.07	36.65	34.51
7	2021/8/25	Nose	43	38.84	36.43
8	2021/8/5	non-Nose	38.7	38.2
8	2021/8/8	non-Nose	23.4	24.6	21.5
8	2021/8/9	non-Nose	30.07	30.3	27.92
8	2021/8/9	Nose	23.18	24.02	21.29
8	2021/8/10	Nose	29.2	30.53	27.15
8	2021/8/10	non-Nose	31.38	32.74	29.21
8	2021/8/11	non-Nose	29.84	30.26	26.88
8	2021/8/11	Nose	31.14	31.58	28.3
8	2021/8/12	non-Nose	24.07	24.72	21.64
8	2021/8/12	Nose	26.42	27.08	24.2
8	2021/8/13	non-Nose	32.69	33.71	30.53
8	2021/8/13	Nose	24.55	25.31	22.19
8	2021/8/14	non-Nose	28.39	29.08	26.12
8	2021/8/14	Nose	33.22	33.11	30.45
8	2021/8/15	non-Nose	26.09	26.27	24.91
8	2021/8/15	Nose	39.16	37.85
8	2021/8/16	non-Nose	33.9	34.01	31.28
8	2021/8/16	Nose	40.17	39.8	35.69
8	2021/8/17	non-Nose	33.73	32.01	30.43
8	2021/8/18	non-Nose	32.66	34.76	36.22
8	2021/8/19	non-Nose	27.32	28.54	30.69
8	2021/8/19	Nose	38.51	37.91
8	2021/8/20	non-Nose	30	28.9	33.3
8	2021/8/20	Nose	36.5	38.11	38.8
8	2021/8/22	non-Nose	32.58	34.38	35.74
8	2021/8/22	Nose	35.24	35.46	37.08
8	2021/8/24	non-Nose	23.22	23.93	26.6
8	2021/8/24	Nose	40.7	37.9
9	2021/8/5	non-Nose	29.6	20.16
9	2021/8/5	non-Nose	22.5	23.02
9	2021/8/7	non-Nose	24.68	25.56
9	2021/8/8	Nose	21.64	22.71	19.84
9	2021/8/8	Nose	21.8	22.91	19.5
9	2021/8/9	non-Nose	25.34	26.06	22.96
9	2021/8/9	Nose	25.51	25.4	23.71
9	2021/8/10	Nose	17.38	18.44	15.24
9	2021/8/10	non-Nose	23.86	25.13	21.52
9	2021/8/11	non-Nose	30.42	31.1	27.65
9	2021/8/11	Nose	25.59	26.26	25.84
9	2021/8/12	non-Nose	25.3	26.37	23.05
9	2021/8/12	Nose	22.07	23	19.89
9	2021/8/13	non-Nose	32.91	33.58	30.3
9	2021/8/14	Nose	22.25	23.04	19.77
9	2021/8/14	non-Nose	26.12	26.48	23.53
9	2021/8/15	non-Nose	30.19	30.63	28.26
9	2021/8/16	non-Nose	32.59	33.21	30.7
9	2021/8/16	Nose	28.44	28.49	26.25
9	2021/8/17	non-Nose	31.52	31.27	28.72
9	2021/8/17	Nose	33.4	31.45	30.44
9	2021/8/18	non-Nose	25.49	27.19	28.97
9	2021/8/18	Nose	28.78	30.45	32.12
9	2021/8/19	non-Nose	36.78	38.18
9	2021/8/19	Nose	33.51	34.59	35.96
9	2021/8/21	non-Nose	29.37	30.83	32.5
9	2021/8/21	Nose	23.56	25.21	27.13
9	2021/8/23	non-Nose	31	31.58	28.79
9	2021/8/23	Nose	33.85	34.23	31.24
9	2021/8/25	non-Nose	32.53	32.18	29.67
9	2021/8/25	Nose	34.83	34	31.6
10	2021/8/5	non-Nose	32.5	32.7
10	2021/8/8	Nose	27	28	25.3
10	2021/8/9	non-Nose	24.81	25.25	22.28
10	2021/8/9	Nose	32.27	31.48	30.84
10	2021/8/10	Nose	37.62	37.22	33.67
10	2021/8/10	non-Nose	40.25	39.11	36.65
10	2021/8/11	non-Nose	32.77	33.97	30.17
10	2021/8/11	Nose	36.91	37.33	33.88
10	2021/8/12	non-Nose	35.46	36.08	34.7
10	2021/8/12	Nose	33.15	33.67	32.32
10	2021/8/13	Nose	29.84	30.77	27.89
10	2021/8/14	non-Nose	38.11	36.59	34.95
10	2021/8/14	Nose	35.09	35.06	32.49
10	2021/8/15	non-Nose		36.9	35.12
10	2021/8/15	Nose	33.62	34.11	31.59
10	2021/8/16	non-Nose	31.31	32.05	31.07
10	2021/8/17	non-Nose	26.94	27.38	25.01
10	2021/8/17	Nose		38.24	37.09
10	2021/8/18	non-Nose	29.78	31.66	33.19
10	2021/8/19	non-Nose	33.16	35.43	36.17
10	2021/8/19	Nose	34.89
10	2021/8/20	Nose	36.6
10	2021/8/21	non-Nose	38.81	38.03
10	2021/8/21	Nose	32.17	33.23	35.55
10	2021/8/23	non-Nose	39.8	38.32	35
10	2021/8/23	Nose
11	2021/8/5	non-Nose	30.1	31.2
11	2021/8/8	non-Nose	27.8	28.7	25.6
11	2021/8/9	non-Nose	31.68	31.44	28.55
11	2021/8/9	Nose	29.8	30.64	27.49
11	2021/8/10	Nose	34.59	34.86	32.58
11	2021/8/11	non-Nose	33.26	34.31	31.14
11	2021/8/11	Nose	35.24	36.3	33.35
11	2021/8/12	Nose	38.23	36.93	34.45
11	2021/8/13	Nose	37.81	38.81	34.93
11	2021/8/16	non-Nose	38.61	36.84	35.08
11	2021/8/18	non-Nose	37.26	39.54	38.73
11	2021/8/19	Nose		39.1
11	2021/8/20	non-Nose	31.1	32.4	34.3
11	2021/8/20	Nose	32.17	32.35	34.62
11	2021/8/22	Nose	36.74	37.4	38.84
11	2021/8/23	non-Nose	40.13
11	2021/8/23	Nose	36.88	42.5	36.4
12	2021/8/5	non-Nose	31.7	31.6
12	2021/8/8	non-Nose	26.58	27.76
12	2021/8/8	Nose	23.1	25.07	21.7
12	2021/8/9	non-Nose	26.19	26.53	23.43
12	2021/8/9	Nose	24.53	26.09	23.22
12	2021/8/10	Nose	29.38	31.17	27.95
12	2021/8/11	non-Nose	39.85	38.57	34.88
12	2021/8/11	Nose	27.29	29.36	25.93
12	2021/8/12	non-Nose	37.1	37.03	33.56
12	2021/8/12	Nose	32.61	32.95	31.02
12	2021/8/13	non-Nose	31.49	32	28.89
12	2021/8/14	non-Nose	37.68	35.82	33.91
12	2021/8/14	Nose	31.41	31.6	28.73
12	2021/8/15	non-Nose	33.84	33.08	30.34
12	2021/8/20	Nose	31.45	32.22	33.85
13	2021/8/5	non-Nose	25.9	26.1
13	2021/8/6	non-Nose	31.9	33.4
13	2021/8/8	non-Nose	28.11	28.97
13	2021/8/8	non-Nose	26.86	27.24	24.05
13	2021/8/8	Nose	16.48	19.45	15.94
13	2021/8/9	non-Nose	27.71	27.82	24.72
13	2021/8/9	Nose	20.73	21.97	18.77
13	2021/8/10	Nose	26.2	27.13	23.86
13	2021/8/11	non-Nose	37.39	38.25	34.78
13	2021/8/11	Nose	27.29	29.36	25.93
13	2021/8/12	non-Nose	37.55	36.54	35.24
13	2021/8/12	Nose	31.86	33.19	30.25
13	2021/8/13	non-Nose	31.4	31.65	28.65
13	2021/8/13	Nose	29.22	29.77	26.8
13	2021/8/14	non-Nose	34.07	33.76	31.23
13	2021/8/15	Nose	35.88	37.64
13	2021/8/16	Nose	34.78	34.02	32.19
13	2021/8/17	non-Nose	37.04	40.23
13	2021/8/17	Nose		39.03
13	2021/8/19	non-Nose	32.69	34.34	35.17
13	2021/8/20	Nose		38.5
13	2021/8/21	Nose	35.2	37.14	38.08
13	2021/8/22	Nose	35.74	38.07	38.89
13	2021/8/23	non-Nose	41.59		37.01
13	2021/8/24	Nose	38.08		37.2
13	2021/8/25	Nose	38.56	36.61	35.47
14	2021/8/5	non-Nose	37.8	38
14	2021/8/8	non-Nose	24	25	22.3
14	2021/8/9	non-Nose	30.88	31.49	28.14
14	2021/8/9	Nose	28.06	29.13	26.02
14	2021/8/10	Nose	33.42	33.62	30.97
14	2021/8/10	non-Nose		37.7	35.3
14	2021/8/11	non-Nose	34.52	34.48	31.81
14	2021/8/11	Nose	34.1	34.58	31.46
14	2021/8/12	Nose	37.09	40.37
14	2021/8/13	non-Nose	31.69	32.78	28.88
14	2021/8/13	Nose	35.61	36.48	34.07
14	2021/8/14	Nose	38.65	37.19	35.17
14	2021/8/17	non-Nose	35.02	34.46	31.49
14	2021/8/17	Nose	39.91	36.71	34.55
14	2021/8/19	non-Nose	36.9
14	2021/8/19	Nose	35.01	40.2	39.51
14	2021/8/20	Nose	36.6		39
14	2021/8/21	Nose	33.95	35.46	36.38
14	2021/8/22	Nose		40.4
14	2021/8/23	Nose	37.09	37.98	33.53
14	2021/8/24	Nose	42.2	38.08
14	2021/8/25	Nose		38.16	38.86
15	2021/8/5	non-Nose	37.8	38.2
15	2021/8/8	non-Nose	22.7	23.7	20.2
15	2021/8/9	non-Nose	29.62	30.06	28.41
15	2021/8/9	Nose	20.67	21.68	19.19
15	2021/8/10	Nose	25.1	25.8	22.3
15	2021/8/10	non-Nose	30.57	31.14	27.98
15	2021/8/11	non-Nose	30.18	30.83	27.4
15	2021/8/11	Nose	19.81	20.41	17.18
15	2021/8/12	non-Nose	27.51	28.05	25.34
15	2021/8/12	Nose	27.85	28.57	26.41
15	2021/8/13	non-Nose	30.08	31.18	28.1
15	2021/8/13	Nose	28.16	28.88	25.71
15	2021/8/14	non-Nose	29.12	29.24	26.26
15	2021/8/14	Nose	24.25	24.57	21.79
15	2021/8/15	non-Nose	35.95	31.57	29.62
15	2021/8/15	Nose	39.88	35.95	34.12
15	2021/8/16	non-Nose	29.45	26.56	27.17
15	2021/8/17	non-Nose	37.16	39.02	36.53
15	2021/8/18	non-Nose	31.07	32.16	33.72
15	2021/8/19	non-Nose	32.71	34.42	36.12
15	2021/8/20	non-Nose		37.2
15	2021/8/20	Nose			39.1
15	2021/8/22	non-Nose	30.74	32.34	34.1
15	2021/8/23	non-Nose	31.24	32.83	34.33
15	2021/8/23	non-Nose	34.97	36.46	33.74
15	2021/8/25	non-Nose	27.97	28.68	25.74
16	2021/8/5	non-Nose	37.2	36.8
16	2021/8/8	non-Nose	26.1	26.9	24.1
16	2021/8/9	Nose	26.16	27.27	24.06
16	2021/8/9	non-Nose	37.6	35.46	32.26
16	2021/8/10	Nose	30.92	32.49	29.03
16	2021/8/11	non-Nose	33.97	34.7	31.9
16	2021/8/11	Nose	29.83	30.9	27.71
16	2021/8/12	non-Nose	34.95	35.52	32.79
16	2021/8/12	Nose	31.11	32.08	29.24
16	2021/8/13	non-Nose	35.5	38.46	34.12
16	2021/8/13	Nose	29.44	31.07	27.67
16	2021/8/14	non-Nose	35.4	36.35
16	2021/8/14	Nose	29.57	30.04	27.18
16	2021/8/15	non-Nose		35.51	32
16	2021/8/16	non-Nose	36.16	37.93	34.25
16	2021/8/16	Nose	32.33	32.47	30.93
16	2021/8/17	Nose	35.41	34.45	33.99
16	2021/8/18	Nose	35.22	35.72	37.13
16	2021/8/20	Nose	32.2	34.3	35.1
16	2021/8/21	Nose	33.48	34.96	36.72
16	2021/8/23	Nose	36.81	39.2
16	2021/8/24	non-Nose			38.4
16	2021/8/24	Nose	36.99	35.71	34.48
17	2021/8/5	non-Nose	27.8	28.1
17	2021/8/8	non-Nose	27.6	28.9	25.7
17	2021/8/9	non-Nose	40.46	38.52	35.4
17	2021/8/9	Nose	29.39	30.44	28.56
17	2021/8/10	Nose	29.48	30.34	27.48
17	2021/8/10	non-Nose	42.42	38.96
17	2021/8/11	non-Nose	36.06	36.07	32.33
17	2021/8/11	Nose	31.69	32.46	29.44
17	2021/8/12	Nose	34.86	34.91	32.38
17	2021/8/13	non-Nose	37.35	37.37	33.45
17	2021/8/13	Nose	35.31	35.56	32.47
17	2021/8/14	non-Nose	39.06	37.4	35.26
17	2021/8/14	Nose	32.84	33.14	31.01
17	2021/8/15	Nose	31.07	30.39	28.67
17	2021/8/16	non-Nose	31.19	31.56	29.77
17	2021/8/16	Nose	40.19	37.2	35.14
17	2021/8/17	non-Nose	40.87	36.24	34.26
17	2021/8/17	Nose	37.92	38.98	36.57
17	2021/8/18	non-Nose	35.27	37.03	38.09
17	2021/8/18	Nose	27.9	29.92	31.15
17	2021/8/19	non-Nose	36.78
17	2021/8/19	Nose	27.05	29.25	30.45
17	2021/8/21	non-Nose	25.02	26.93	28.64
17	2021/8/21	Nose	26.26	28	29.64
17	2021/8/23	non-Nose	37.18	38.32	35.74
17	2021/8/23	Nose	31.69	33.68	29.7
17	2021/8/25	Nose	38.42	36.71	33.62
18	2021/8/5	non-Nose	31.1	31.5
18	2021/8/8	non-Nose	24	24.7	21.4
18	2021/8/9	non-Nose	33.38	32.89	30.57
18	2021/8/9	Nose	21.71	22.8	19.82
18	2021/8/10	Nose	32.78	33.57	30.65
18	2021/8/11	non-Nose	35.2	34.28	31.63
18	2021/8/11	Nose	29.43	31.04	27.75
18	2021/8/12	non-Nose	29.29	29.88	27.19
18	2021/8/12	Nose	30.29	31	28.87
18	2021/8/13	non-Nose	32.39	32.84	30.09
18	2021/8/13	Nose	34.8	36.48	33.1
18	2021/8/14	non-Nose	28.12	28.73	25.88
18	2021/8/14	Nose	32.05	32.46	29.67
18	2021/8/16	non-Nose	26.18	27.08	24.69
18	2021/8/16	Nose	40.81	39.12
18	2021/8/17	non-Nose	36.46	35.62	33.52
18	2021/8/17	Nose	35.2	38.24	37.21
18	2021/8/19	non-Nose	30.71	33	33.15
18	2021/8/19	Nose	36.41	42.8	38.25
18	2021/8/20	non-Nose	33.7	35.1	36.9
18	2021/8/20	Nose	32.1	33.6	35
18	2021/8/22	Nose	35.81	37.25	39
18	2021/8/23	Nose	37.71	38.19	38.84
18	2021/8/24	non-Nose			37.95
18	2021/8/24	Nose	37.06	38.22
18	2021/8/25	non-Nose		39.1
18	2021/8/25	Nose	34.51	34.22	32.09
19	2021/8/8	Nose	23.4	24.5	21.7
19	2021/8/9	non-Nose	30.22	30.18	27.54
19	2021/8/9	Nose	27.44	28.17	25.37
19	2021/8/10	Nose	27.6	28.8	25.9
19	2021/8/11	non-Nose	38.46	39.12	34.17
19	2021/8/11	Nose	22.44	23.13	20.12
19	2021/8/12	non-Nose	36.08	35.56
19	2021/8/12	Nose	24.82	25.63	25.06
19	2021/8/13	non-Nose	33.93	34.98	31.74
19	2021/8/13	Nose	22.48	23.28	20.11
19	2021/8/14	non-Nose	36.39	36.26	34.38
19	2021/8/14	Nose	26.8	27.25	24.09
19	2021/8/15	non-Nose		37.9
19	2021/8/15	Nose	29.3	28.63	28.3
19	2021/8/16	non-Nose	34.43	34.88	32.41
19	2021/8/16	Nose	35.05	34.71	37.52
19	2021/8/17	non-Nose	31.9	31.56	29.49
19	2021/8/17	Nose		39.36
19	2021/8/18	non-Nose	32.04	33.95	35.91
19	2021/8/18	Nose	34.7	36.75	38.31
19	2021/8/19	non-Nose	31.32	33.21	34.01
19	2021/8/20	non-Nose		38.61
19	2021/8/20	Nose	32.4	34.86	35
19	2021/8/22	non-Nose	30.27	32.01	33.55
19	2021/8/22	Nose	33.72	35.1	36.65
19	2021/8/24	non-Nose	39.94	38.09	37.11
19	2021/8/24	Nose	36.69
19	2021/8/25	non-Nose	31.22	30.51	27.79
19	2021/8/25	Nose	36.95	37.17	38.4
20	2021/8/8	Nose	27	29.2	25.4
20	2021/8/9	non-Nose	38.4	41.4
20	2021/8/9	Nose	27.8	29.9	26.8
20	2021/8/10	Nose	32.01	34.11	30.42
20	2021/8/11	non-Nose	38.54	37.89	34.05
20	2021/8/11	Nose	31.23	33.72	30.2
20	2021/8/12	Nose	36.14	36.61
20	2021/8/13	Nose	33.37	36.03	31.7
20	2021/8/14	Nose	35.4	37.3	35.32
20	2021/8/15	non-Nose	41	38.21	35.77
20	2021/8/15	Nose	33.98	33.7	31.61
20	2021/8/17	non-Nose		38.28
20	2021/8/17	Nose	37	37.3
20	2021/8/17	Nose	37.75	38.07
20	2021/8/18	Nose	37.2	38.6
20	2021/8/22	Nose	40.8		35.8
20	2021/8/23	Nose	39.95	37.26	37.41
20	2021/8/24	Nose	36.93	38.22	39.06
21	2021/8/7	non-Nose	31.01	31.6
21	2021/8/8	Nose	20.39	22.9	19.5
21	2021/8/8	non-Nose	21.51	22.23	19.5
21	2021/8/9	non-Nose	27.94	28.14	25.08
21	2021/8/9	Nose	26.78	27.33	24.67
21	2021/8/10	Nose	32.71	32.8	30.03
21	2021/8/11	non-Nose	34.03	33.67	30.49
21	2021/8/11	Nose	30.86	31.08	27.83
21	2021/8/12	non-Nose	37.49	36.63	33.53
21	2021/8/12	Nose	29.61	30.19	28.02
21	2021/8/14	non-Nose	38.37	38.85	34.4
21	2021/8/15	non-Nose	31.13	30.83	28.29
21	2021/8/16	Nose	37.2	35.4	32.84
21	2021/8/17	Nose		38.1
21	2021/8/18	Nose	35.98	38.22	38.44
21	2021/8/20	non-Nose	39	38.06
21	2021/8/20	Nose	32.6	35	36.4
21	2021/8/22	Nose		40.8	38.73
21	2021/8/23	Nose		39.76	38.84
21	2021/8/24	Nose		39.45
22	2021/8/7	non-Nose	26.13	27.11
22	2021/8/7	Nose	26.95	28
22	2021/8/9	non-Nose	23.1	23.72	20.33
22	2021/8/9	Nose	17	18.5	15.4
22	2021/8/10	Nose	18.24	19.59	16.05
22	2021/8/11	non-Nose	38.05	38.26	34.35
22	2021/8/11	Nose	28.32	28.93	25.84
22	2021/8/12	non-Nose	25.63	26.25	23.03
22	2021/8/12	Nose	25.95	26.92	23.92
22	2021/8/13	non-Nose	35.47	35.35	32.33
22	2021/8/13	Nose	24.51	26.21	23.07
22	2021/8/14	non-Nose	34.04	34.73	31.59
22	2021/8/14	Nose	22.1	23.08	19.87
22	2021/8/15	non-Nose	30.87	29.26	26.05
22	2021/8/15	Nose	26.89	27.12	24.26
22	2021/8/16	non-Nose	35.47	35.01	35.3
22	2021/8/16	Nose	31.84	31.84	29.38
22	2021/8/17	non-Nose	24.02	25.45	21.9
22	2021/8/17	Nose	34.25	33.01	31
22	2021/8/18	non-Nose	36.84	36.58	38.37
22	2021/8/18	Nose	34.11	35.46	36.44
22	2021/8/19	non-Nose	35.45	38.22
22	2021/8/19	Nose	35.86	35.95	37.7
22	2021/8/20	Nose	32	33.6	35.8
22	2021/8/21	non-Nose	38.4	42.5
22	2021/8/21	Nose	36.93	37.14	36.8
22	2021/8/23	Nose	43.44		36.99
22	2021/8/24	non-Nose	36.23	36.87	34.97
22	2021/8/24	Nose	39.07		37.28
23	2021/8/7	non-Nose	38.76	39.1
23	2021/8/8	non-Nose	26.4	30	27.3
23	2021/8/9	non-Nose	27.98	28.25	25.08
23	2021/8/9	Nose	16.64	18.56	15.24
23	2021/8/10	Nose	20.8	22.2	18.7
23	2021/8/10	non-Nose	37.33	43	33.2
23	2021/8/11	non-Nose	26.63	26.96	23.4
23	2021/8/11	Nose	23.11	24.16	20.97
23	2021/8/12	non-Nose	26.28	26.59	23.92
23	2021/8/12	Nose	26.75	27.35	24.43
23	2021/8/13	non-Nose	31.25	31.51	28.27
23	2021/8/14	non-Nose	29.84	29.81	26.94
23	2021/8/14	Nose	21.87	22.21	19.1
23	2021/8/15	non-Nose	23.47	24.19	21.3
23	2021/8/16	non-Nose	33.22	32.79	30.93
23	2021/8/16	Nose	30.85	30.57	27.67
23	2021/8/17	non-Nose	40.86	36.64	34.43
23	2021/8/17	Nose	26.28	26.44	24.18
23	2021/8/18	non-Nose	23.27	25.11	26.27
23	2021/8/18	Nose	25.53	26.75	28.33
23	2021/8/19	non-Nose		36.06	38.76
23	2021/8/19	Nose	32.34	33.23	34.68
23	2021/8/20	non-Nose	41.22	33.61	32.87
23	2021/8/20	Nose		37.58	36.7
23	2021/8/22	non-Nose	25.63	27.4	29.11
23	2021/8/22	Nose		38.1
23	2021/8/24	non-Nose	36.73	38.49	38.27
23	2021/8/25	non-Nose	35.06	34.17	31.31
24	2021/8/9	non-Nose	22.41	22.9	19.6
24	2021/8/9	Nose	14.79	17.06	13.5
24	2021/8/10	Nose	17.57	19.05	15.68
24	2021/8/10	non-Nose	38.84	36.5	33.79
24	2021/8/11	non-Nose	28.08	28.32	24.96
24	2021/8/11	Nose	17.29	18.68	15.29
24	2021/8/12	non-Nose	29.46	30.01	28.04
24	2021/8/12	Nose	17.99	19.35	16.99
24	2021/8/13	non-Nose	31.76	32.68	29.4
24	2021/8/13	Nose	19.21	20.66	17.13
24	2021/8/14	non-Nose	32.94	32.9	30.19
24	2021/8/14	Nose	22.99	23.38	20.17
24	2021/8/15	non-Nose	34.04	32.44	29.98
24	2021/8/15	Nose	24.65	24.84	22.15
24	2021/8/16	non-Nose	27.71	28.07	26.58
24	2021/8/16	Nose	26.78	27.1	24.71
24	2021/8/17	non-Nose	27.12	27.27	24.91
24	2021/8/17	Nose	29.58	29.15	26.66
24	2021/8/18	non-Nose	30.95	32.48	34.19
24	2021/8/18	Nose	22.21	23.43	24.58
24	2021/8/19	non-Nose	32.75	35.04	36.29
24	2021/8/19	Nose	30.4	32.2	33.61
24	2021/8/21	Nose	35.1	35.31	38.04
24	2021/8/22	non-Nose		37	38.05
24	2021/8/22	Nose	34.88	35.86	38.39
24	2021/8/24	non-Nose	40.1	35.86	35.8
24	2021/8/24	Nose	32.12	31.75	29.58
25	2021/8/8	Nose	13.28	16.24	12.8
25	2021/8/8	non-Nose	34.8	34.92	31.77
25	2021/8/9	non-Nose	33.1	33.35	30.33
25	2021/8/9	Nose	16.38	18.61	15.21
25	2021/8/10	Nose	25.48	26.73	23.45
25	2021/8/11	non-Nose	31.19	31.45	28.17
25	2021/8/11	Nose	25.54	27.2	24.13
25	2021/8/12	non-Nose	29.46	31.58	28.04
25	2021/8/12	Nose	25.42	26.52	23.56
25	2021/8/13	non-Nose	35.33	37.42	34.18
25	2021/8/13	Nose	19.97	21.06	17.7
25	2021/8/14	Nose	30.07	30.73	27.96
25	2021/8/15	Nose	37.99	36.95	33.13
25	2021/8/16	non-Nose	37.3	38.29	37.49
25	2021/8/16	Nose	33.68	33.49	32.3
25	2021/8/17	Nose	44.18	38.37
25	2021/8/18	non-Nose	39.01	38.97
25	2021/8/19	Nose	34.07	36.25	36.5
25	2021/8/20	Nose	35.7	36.3
25	2021/8/21	Nose	34.69	36.05	37.79
25	2021/8/22	Nose	36.83		36.4
25	2021/8/23	Nose	39.47	37.25	36.16
25	2021/8/24	Nose	35.75	39	38.2
26	2021/8/8	Nose	22.2	24.21	20.6
26	2021/8/9	non-Nose	37.49	37.52	33.6
26	2021/8/9	Nose	22.17	23.5	20.4
26	2021/8/10	Nose	20.2	22.5	18.8
26	2021/8/10	non-Nose	39.8	38.2	34.3
26	2021/8/11	non-Nose	34.77	34.74	31.88
26	2021/8/11	Nose	27.32	28.22	25.38
26	2021/8/12	non-Nose	35.88	35.16	33.08
26	2021/8/12	Nose	32.17	32.22	29.97
26	2021/8/14	non-Nose	32.12	32.49	30.06
26	2021/8/14	Nose	31.43	31.65	29.1
26	2021/8/16	non-Nose	31.59	32.21	29.19
26	2021/8/17	non-Nose	39.68	35.39	34.3
26	2021/8/17	Nose	37.2	38.39	38.75
26	2021/8/18	non-Nose	33.26	34.32	36.79
26	2021/8/18	Nose	36.85	38.32	39.49
26	2021/8/19	non-Nose	36.16	38.33	38.09
26	2021/8/19	Nose	35.67	38.2	38.43
26	2021/8/21	non-Nose	31.53	33.5	35
26	2021/8/21	Nose	38.9	38.29
26	2021/8/23	non-Nose	20.48	22.81	24.42
26	2021/8/24	non-Nose	22.55	23.66	24.42
31			31.4	31.74	26.07
27	2021/8/6		26.06	27.04	22.77
27	2021/8/8		26.07	24.92	22.44
27	2021/8/9		30.77	31.41
27	2021/8/11		27.03	27.64	22.97
27	2021/8/13		29.46	30.83	24.79
27	2021/8/15		20.96	21.73	23.08
27	2021/8/17		36	35.24
27	2021/8/20		19.68	19.6
27	2021/8/24		32.79	34.35
27			25.38	25.38	23.7
27	2021/8/25		25.415	31.394
28	2021/8/6		27.32	27.45	23.18
28	2021/8/8		23.98	22.29	23.28
28	2021/8/9		23.46	21.77
28	2021/8/11		19.29	18.58	23.92
28	2021/8/13		27.85	27.21	26.5
28	2021/8/15		24.08	23.77	25.04
28	2021/8/17		27.54	23.42
28	2021/8/20		22.94	23.54
28	2021/8/24		34.495	35.338
28	2021/8/25		29.277	38.38
28			24.58	23.7	22.15
29	2021/8/6		27.96	28.75	21.6
29	2021/8/8		28.55	28.27	21.78
29	2021/8/9		26.51	25.92
29	2021/8/11		28.39	28.31	23.56
29	2021/8/13		31.82	34.24	23.69
29	2021/8/15		28.53	29.09	22.88
29	2021/8/17		35.24	34.22
29	2021/8/20		34.04	35.56
29	2021/8/24		36.647	50
29	2021/8/25		50	50
29			24.18	23.08	23.6
30	2021/8/6		24.18	23.61	24.57
30	2021/8/8		21.31	19.64	21.86
30	2021/8/9		33.39	33.64
30	2021/8/11		26.04	26.05	22.99
30	2021/8/13		37.94	50	24.19
30	2021/8/14		26.54	27.26	22.66
30	2021/8/15		25.17	25.14	23.62
30	2021/8/16		34.44	36.96
30	2021/8/17		34.52	33.46
30	2021/8/18		28.967	30.437	27.059
30	2021/8/18		28.967	30.437	27.059
30	2021/8/19		30.76	33.13
30	2021/8/20		39.7	50
30	2021/8/21		34.48	36.86	25.95
30	2021/8/22		36.47	39.55	27.28
30	2021/8/23		50	50
30	2021/8/24		35.733	50
30	2021/8/25		36.45	50
30			16.31	17.58	23.12
31	2021/8/5		18.24	19.6	21.07
31	2021/8/7		33.52	34.78	27.14
31	2021/8/9		34.04	35
31	2021/8/11		28.28	28.69	23.56
31	2021/8/13		36.04	50	23.13
31	2021/8/14		34.06	38.13	22.15
31	2021/8/15		34.11	35.54	20.85
31	2021/8/16		37.32	39.64
31	2021/8/17		35.96	35.46
31	2021/8/18		34.199	35.507	27.296
31	2021/8/19		50	38.48
31	2021/8/20		36.56	39
31	2021/8/21		36.21	50	25.73
31	2021/8/22		37.32	50	25.97
31	2021/8/23		38.04	50
31	2021/8/24		37.417	50
31	2021/8/25		33.988	50
32	2021/8/6		30.97	32.03	22.8
32	2021/8/8		30.49	31.06	22.12
32	2021/8/9		37.14
32	2021/8/11		28.47	29.76	23.38
32	2021/8/13		50	50
32	2021/8/14		34.32	38.76	23.94
32	2021/8/15		36.56	36.03	28.27
32	2021/8/16		50	50
32	2021/8/17		34.04	36.07
32	2021/8/18		50	36.855	29.697
32	2021/8/19		37.6	50
32	2021/8/20		36.87	37.37
32	2021/8/21		37.24	50	28.56
32	2021/8/22		37.05	50	26.05
32	2021/8/23		34.57	36.96
32	2021/8/24		30.129	31.27
32	2021/8/25			50
33	2021/8/6		22.39	22.66	25.41
33	2021/8/8		23.38	23.1	24.26
33	2021/8/9		26.82	26.73
33	2021/8/11		26.97	28.14	24.45
33	2021/8/13		35	50	26.18
33	2021/8/15		23.5	24.02	23.36
33	2021/8/17		32.35	30.09
33	2021/8/20		28.96	29.9
33	2021/8/24		29.583	33.24
33			20.05	19.97	24.02
33	2021/8/25		26.026	32.292
34	2021/8/6		28.13	28.16	23.11
34	2021/8/8		30.34	29.81	22.24
34	2021/8/9		27.17	26.78
34	2021/8/11		28.28	28.69	23.56
34	2021/8/13		36	50	23.13
34	2021/8/14		32.04	36.79	23.38
34	2021/8/15		33.12	34.8	25.78
34	2021/8/16		30.989	30.58	25.78
34	2021/8/17		34.61	33
34	2021/8/18		34.657	36.003	26.491
34	2021/8/19		50	50
34	2021/8/20		35.88	37.33
34	2021/8/21		35.41	50	25.26
34	2021/8/22		37.5	50	26.04
34	2021/8/23		37.97	36.91
34	2021/8/24		36.545	39.366
34	2021/8/25		50	50
35	2021/8/5		34.82	37.66
35	2021/8/8		36.13	25.98
35	2021/8/12	non-Nose	34.97	34.61	21.71
35	2021/8/12	Nose	35.28	34.83	24.58
35	2021/8/14	non-Nose
35	2021/8/14	Nose	36.9		24.15
35	2021/8/15	non-Nose	34.64	31.26
35	2021/8/15	Nose
35	2021/8/16	Nosenon-Nose
35	2021/8/17	Nose	34.55	36.38	22.89
35	2021/8/17	non-Nose
35	2021/8/18	Nose
35	2021/8/19	non-Nose	31.5	35.52	24.6
35	2021/8/20	non-Nose
35	2021/8/21	Nose
35	2021/8/23	non-Nose	33.12	37.6	24.74
35	2021/8/24	Nose
35	2021/8/25	Nose		40.16	26.19
35	2021/8/25	non-Nose	34	37.07	26.16
36	2021/7/30		36.06	34.89
36	2021/8/3		34.22	34.87
36	2021/8/6		31.68	35.33
36	2021/8/12		31.76	32.87	26.31
36	2021/8/13		35.07	37.51	25.55
36	2021/8/14		37.52	38.21	21.36
36	2021/8/15		29.74	31.14	25.13
36	2021/8/16	non-Nose	34.5	35.67	27.7
36	2021/8/17	non-Nose		34.84	25.52
36	2021/8/18	non-Nose	31.75	32.87	24.12
36	2021/8/19	non-Nose	30.94	32.98	28.53
36	2021/8/20	non-Nose	36.32	40.75	26.84
36	2021/8/21	non-Nose	34.0 L	34.7	27.06
36	2021/8/22		29.71	32.27	27.17
36	2021/8/23	non-Nose	31.58	34.31	26.23
36	2021/8/24	non-Nose	31.49	34.39	25.92
36	2021/8/25	non-Nose	21.4	24.29	25.72
37	2021/8/4	Nose	23.55	24.49
37	2021/8/6	non-Nose	24.84	26.37
37	2021/8/12		22.24	23.31	23
37	2021/8/14	non-Nose	28.67	31.03	27.09
37	2021/8/14	Nose	38	43.72	23.79
37	2021/8/15	non-Nose
37	2021/8/15	Nose	36.11		24.7
37	2021/8/16	non-Nose
37	2021/8/17	non-Nose	36.33	36.77	25.71
37	2021/8/17	Nose
37	2021/8/18	Nose
37	2021/8/18	non-Nose		38.38	26.48
37	2021/8/19	non-Nose	38.58		30.21
37	2021/8/20	non-Nose	35.75	38.15	27.59
37	2021/8/21	non-Nose	37.03	38.28	25.01
37	2021/8/22	non-Nose	30.44	32.39	26.76
37	2021/8/23	non-Nose	33.63	37.31	26.09
37	2021/8/24	non-Nose	30.86	33.49	26.75
37	2021/8/25	non-Nose	33.06	36.25	26.54
38	2021/8/3		20.05	21	25.17
38	2021/8/9		33.85	36.14	23.91
38	2021/8/12		36.8	36.75	28.71
38	2021/8/12		34.49	35.84	28.79
38	2021/8/14		35.85	36.17	24.28
38	2021/8/15		37.47	38.18	26.75
38	2021/8/16	non-Nose	35.47	36.76
38	2021/8/17	non-Nose	37.35	38.66	27.33
38	2021/8/18	non-Nose	36.74	38.45	24.69
38	2021/8/19	non-Nose	35.18	41.84	26.87
38	2021/8/20	non-Nose	36.2		29.19
38	2021/8/21	non-Nose	25.11	36.18	24.81
38	2021/8/22	non-Nose	36	39.36	25.87
38	2021/8/23	non-Nose	37.27	41.03	25
38	2021/8/24	non-Nose	32.61	36.19	26.25
38	2021/8/25	non-Nose	29.31	32.73	26.37
39	2021/8/3		22.9	23.57	23.43
39	2021/8/6		22.73	25.42	25.89
39	2021/8/12		27.97	29.53	24.24
39	2021/8/13		16.93	30.27	24.2
39	2021/8/14		27.47	29.47	29.99
39	2021/8/15		29.76	31.19	24.12
39	2021/8/16		25.07	26.48	22.26
39	2021/8/17	non-Nose	27.03	28.35	23.43
39	2021/8/18	non-Nose	25.94	27.23	22.28
39	2021/8/19	non-Nose	30.47	34.03	24.43
39	2021/8/20	non-Nose	36.5	42.39	26.47
39	2021/8/21	non-Nose	34.77	26.12	23.46
39	2021/8/22	non-Nose	33.94	36.42	24.78
39	2021/8/23	non-Nose	32.98	35.69	23.4
39	2021/8/24	non-Nose	30.56	33.41	24.06
39	2021/8/25	non-Nose	32.15	35.12	24.5
40	2021/8/3	non-Nose	23.62	24.21
40	2021/8/3	Nose	23.62	24.21	24.972
40	2021/8/7	non-Nose	21.04	22.61
40	2021/8/12	non-Nose	35.13		28.36
40	2021/8/14	non-Nose	37.39		21.46
40	2021/8/16	non-Nose	37.29		24.07
40	2021/8/17	non-Nose	24.17	25.25	24.07
40	2021/8/18	non-Nose	28.25	29.21	26.72
40	2021/8/18	Nose
40	2021/8/19	non-Nose	32.76	35.63	27.28
40	2021/8/20	non-Nose	33.93	34.99	26.26
40	2021/8/21	non-Nose	37.15	38.39	25.82
40	2021/8/22	non-Nose	35.61	37.35	27.08
40	2021/8/24	non-Nose
40	2021/8/24	non-Nose	24.02	27.05	25.66
40	2021/8/24	Nose	30.49	33.37	25.4
40	2021/8/25	non-Nose	28.4	31.25	26.9
41	2021/8/5		25.79	27.72
41	2021/8/12	non-Nose	32.65	33.61	27.01
41	2021/8/13	non-Nose	19.66	20.7	23.23
41	2021/8/14	non-Nose	35.76	38.43	26.27
41	2021/8/16	non-Nose	37.17	36.67	26.06
41	2021/8/17	non-Nose	34.97	35.74	26.69
41	2021/8/18	Nose		38.37	27.22
41	2021/8/18	non-Nose	37.46	36.03，	26.81
41	2021/8/19	non-Nose	32.34	35.32	26.91
41	2021/8/20	non-Nose	32.67	33.34	25.25
41	2021/8/21	non-Nose	37.33	35.53	25.25
41	2021/8/22	non-Nose	36.05	38.02	27.12
41	2021/8/23	non-Nose	37.83	40.94	26
41	2021/8/24	non-Nose	38.77		27.63
41	2021/8/25	non-Nose	35.26	39.04	29.28
42	2021/8/3
42	2021/8/6		14.1	16.28
42	2021/8/12	non-Nose		38.39	29.37
42	2021/8/14	non-Nose	32.63	34.88	26.72
42	2021/8/14	Nose	34.34	38.02	35.39
42	2021/8/16	non-Nose
42	2021/8/17	non-Nose	33.53	34.03	25.44
42	2021/8/17	Nose	31.91	32.52	24.17
42	2021/8/18	Nose	37.72		26.87
42	2021/8/18	non-Nose
42	2021/8/19	non-Nose
42	2021/8/20	non-Nose
42	2021/8/20	Nose	31.26	31.41	24.16
42	2021/8/21	non-Nose
42	2021/8/21	Nose	29.72	30.69	23.37
42	2021/8/22	non-Nose	37.39		26.57
42	2021/8/22	Nose	31.21	34.1	24.95
42	2021/8/23	non-Nose	37.03		26.44
42	2021/8/24	non-Nose
42	2021/8/25	non-Nose	38.72	40.61	26.19，
42	2021/8/25	Nose	35.58	39.6	26.44
43	2021/8/16	non-Nose	28.45	30.88	23.01
43	2021/8/16	Nose	37.33		26.6
43	2021/8/16	non-Nose	31.31	34.02	22.02
43	2021/8/17	non-Nose
43	2021/8/18	non-Nose	36.63	38.66	24.49
43	2021/8/18	Nose	36.09	36.93	24
43	2021/8/20	non-Nose	38.79		29.2
43	2021/8/21	non-Nose	31.06	31.85	24.72
43	2021/8/22	non-Nose	30.82	34.28	24.05
43	2021/8/23	non-Nose	35.2	39.55	24.84
43	2021/8/24	non-Nose	35.08	39.26	25.51
43	2021/8/25	non-Nose	38.59		25.08
44	2021/8/3
44	2021/8/6		25.04	27.92	23.71
44	2021/8/11		37.99	38.41
44	2021/8/14	Nose	37.21		23.68
44	2021/8/14	non-Nose
44	2021/8/15	Nosenon-Nose
44	2021/8/16	non-Nose
44	2021/8/16	Nose	32.47	34.11	23.77
44	2021/8/18
44	2021/8/18	non-Nose		38.57	25.6
44	2021/8/19	non-Nose拭
44	2021/8/20	non-Nose	36.33	39.83	26.06
44	2021/8/20	Nose	37.42	37.4	25.23
44	2021/8/21	Nose
44	2021/8/23	Nose	32.65	35.72	24.42
44	2021/8/23	non-Nose	40.37	41.58	25.78
44	2021/8/24	Nose
44	2021/8/25	non-Nose	37.6	41.5	27.85，
44	2021/8/25	Nose	38.55		26.21
44	2021/8/25	Nose	34.88	37.51	25.27
45	2021/8/3
45	2021/8/6		31.32	34.81
45	2021/8/9	non-Nose	35.03	38.3	23
45	2021/8/12	non-Nose	24.52	25.93	23.87
45	2021/8/13	non-Nose	31.52	33.18	25.05
45	2021/8/14	non-Nose	35.81		26.87
45	2021/8/15	non-Nose
45	2021/8/16	non-Nose		38.09	25.03
45	2021/8/16	Nose	25.53	27.151	24.07
45	2021/8/17	non-Nose
45	2021/8/18	Nose	32.43	31.94	26.02
45	2021/8/19	non-Nose	38.35		25.03
45	2021/8/19	Nose	33.22	35.89	28.34
45	2021/8/20	non-Nose	33.31	34.71	23.18
45	2021/8/20	Nose	34.01	35.04	26.12
45	2021/8/21	non-Nose	31.44	34.21	26.78
45	2021/8/22	non-Nose	32.06	34.76	22.97
45	2021/8/23	non-Nose	36.47		22.95
45	2021/8/24	non-Nose	34.21	37.43	25.85
45	2021/8/25	non-Nose	32.06	34.84	24.39
46	2021/8/3		19.3	20.14	23.04
46	2021/8/6		22.6	24.97	26.1
46	2021/8/12		30.85	32.16	27.06
46	2021/8/13		29.24	30.58	29.25
46	2021/8/14	Nose	32.18	34.31	23.37
46	2021/8/14	non-Nose	27.4	29.61	27.13
46	2021/8/15	non-Nose		36.85	27.88
46	2021/8/16	non-Nose	37.51	37.19	25.06
46	2021/8/18	non-Nose	32.31	32.8	27.93
46	2021/8/19	non-Nose	22.17	25.03	27.44
46	2021/8/20	non-Nose	37.47	37.94	26.55
46	2021/8/21	non-Nose	25.98	27.16	25.48
46	2021/8/22	non-Nose	30.61	33.23	24.91
46	2021/8/23	non-Nose	21.8	24.19	26.86
46	2021/8/25	non-Nose	26.94	29.63	26.72
47	2021/8/3		38.3	39.92	34.21
47	2021/8/6		16.63	19.95	24.39
47	2021/8/12			38.13	25.49
47	2021/8/13	non-Nose	34.41	37.32	24.32
47	2021/8/15	Nose	37.28		25.17
47	2021/8/15	non-Nose
47	2021/8/16	non-Nose	37.21		23.56
47	2021/8/16	Nose		38.52	20.81
47	2021/8/17	non-Nose	35.2	37.66	24.91
47	2021/8/18	non-Nose		41.47	27.09
47	2021/8/19	non-Nose	36.81	40.59	25.27
47	2021/8/19	Nose
47	2021/8/20	non-Nose	38.69		29.31
47	2021/8/21	non-Nose
47	2021/8/22	non-Nose	35.16	37.96	26.2
47	2021/8/23	non-Nose	38		25.69
47	2021/8/24	non-Nose	37.25		25.83
47	2021/8/25	non-Nose	36.34		26.75
48	2021/8/4		25.14	26.06	23.13
48	2021/8/9		33.97	35.76	24.17
48	2021/8/12		31.75	32.98	26.4
48	2021/8/14	Nose	26.76	29.37	22.9
48	2021/8/14	non-Nose	38.19	38.52	25.76
48	2021/8/16	non-Nose	35.63	36.72	23.13
48	2021/8/18	Nose	32.89	33.08	25.08
48	2021/8/18	non-Nose	35.73	38.99	25.15
48	2021/8/19	non-Nose
48	2021/8/20	non-Nose	37.33		25.05
48	2021/8/20	Nose	34.24	34.23	22.83
48	2021/8/21	non-Nose	39.17		25
48	2021/8/22	non-Nose	38		24.8
48	2021/8/23	non-Nose	37.66	43.2	25.75
48	2021/8/24	non-Nose
48	2021/8/25	Nose	38.45	42.75	25.59
49	2021/8/17		37.59	37.88	21.85
49	2021/8/18	non-Nose	31.48	33.48	26.12
49	2021/8/19	non-Nose	30.06	34.3	27.81
49	2021/8/20	non-Nose	28.3	30.67	24.06
49	2021/8/20	non-Nose	33	35.45	27.51
49	2021/8/21	non-Nose	28.92	23.88	26.31
49	2021/8/22	non-Nose	30.83	34.66	28.76
49	2021/8/23	non-Nose	32.32	35.37	29.15
49	2021/8/23	Nose	27.82	31.3	25.29
49	2021/8/24	non-Nose	31.62	33.62	27.02
49	2021/8/25	non-Nose	30.21	32.25	26.8
50	2021/8/15	Nosenon-Nose
50	2021/8/16	non-Nose
50	2021/8/18	Nose
50	2021/8/18	non-Nose	23.19	26.01	25.56
50	2021/8/19	non-Nose	36.55		26.38
50	2021/8/20	non-Nose	31.37	32.29	25.43
50	2021/8/21	non-Nose	23.48	26.02	25.27
50	2021/8/22	non-Nose	34.25	36.19	24.6
50	2021/8/23	non-Nose	35.2	36.99	25.81
50	2021/8/24	non-Nose	35.37	37.88	27.12
50	2021/8/25	non-Nose	36.17	42.76	25.53
51	2021/8/4	Nose	12.37	15.49	21.53
51	2021/8/4	non-Nose	19.67	20.87	23.49
51	2021/8/7	Nose	23.72	25.25	25.85
51	2021/8/7	non-Nose	33.94	34.56	26.84
51	2021/8/11	non-Nose	37.12	38.86	25.45
51	2021/8/11	Nose	28.32	31.53	22.8
51	2021/8/14	non-Nose	35.47	38.13	28.09
51	2021/8/14	Nose	32.48	36.28	22.63
51	2021/8/16	non-Nose
51	2021/8/17	non-Nose	38.66	38.26	24.58
51	2021/8/17	Nose	37.35	37.27	24.12
51	2021/8/19	non-Nose	36.87		27.85
51	2021/8/20	non-Nose	35.08		25.26
51	2021/8/21	non-Nose	36.21	40.9	25.86
51	2021/8/22	non-Nose	37.81		23.75
51	2021/8/23	non-Nose	38.08	40.23	24.66
51	2021/8/24	non-Nose	36.75		25.7
51	2021/8/25	non-Nose
52	2021/8/4	Nose	17.34	19.16	30.89
52	2021/8/4	non-Nose	19.28	22.24	25.87
52	2021/8/7	non-Nose	19.65	21.38	24.83
52	2021/8/12	non-Nose	25.45	27.09	22.07
52	2021/8/13	non-Nose	34.95	34.92	22.21
52	2021/8/14	non-Nose	31.83	33.27	22.12
52	2021/8/16	non-Nose	29.61	31.06	22.55
52	2021/8/17		38.2	37.21	26.23
52	2021/8/18	non-Nose	38.5		25.13
52	2021/8/19	non-Nose	20.34	23.28	25.1
52	2021/8/20	non-Nose	38.22	40.34	26.27
52	2021/8/22	non-Nose	37.17	40.44	24.58
52	2021/8/23	non-Nose	35.2	39.16	24.47
52	2021/8/24	non-Nose	35.13	37.43	23.21
52	2021/8/25	non-Nose	35.83	40.61	24.96
53	2021/8/4		22.01	23.39	24.6
53	2021/8/7		17.98	20.57	26.28
53	2021/8/12		33.03	35	26.63
53	2021/8/14		32.33	34.56	25.03
53	2021/8/15		34.28	36.1	26.76
53	2021/8/16	non-Nose	30.42	32	23.99
53	2021/8/17		37.05	37.03	24.48
53	2021/8/18	non-Nose	35.68	39.56	26.16
53	2021/8/19	non-Nose	38.89		28.38
53	2021/8/20	non-Nose
53	2021/8/21	non-Nose	35.47	35.6	23.89
53	2021/8/22	non-Nose	36.29	38.8	6.34
53	2021/8/23	non-Nose	36		25.14
53	2021/8/23	Nose	34.31	35.94	25.79
53	2021/8/24	non-Nose	36.69	41.55	26.59
53	2021/8/25	non-Nose	34.93	38.67	25.99
54	2021/8/5		28.77	28.23	25.1
54	2021/8/9		20	20.66	25.2
54	2021/8/9	non-Nose	27.32	28.38	25.2
54	2021/8/9	Nose	20.01	20.66	25.42
54	2021/8/14	non-Nose	31.2	25.25	25.16
54	2021/8/15	non-Nose	30.29	31.44	24.04
54	2021/8/16	non-Nose	22.27	25.85	24.27
54	2021/8/17		31.2	25.25	25.16
54	2021/8/18	non-Nose	30.11	31.28	26.04
54	2021/8/19		17.49	20.74	23.62
54	2021/8/20	non-Nose	34.37	34.94	24.57
54	2021/8/21	non-Nose	32.84	35.5	26.08
54	2021/8/22	non-Nose	32.31	34.45	25.02
54	2021/8/23	non-Nose	31.49	34.09	24.86
54	2021/8/24	non-Nose	31.58	34.4	25.59
54	2021/8/25	non-Nose	33.77	36.31	26.86
55	2021/8/4		23.05	24.07
55	2021/8/5		23.39	23.12
55	2021/8/9		24.49	25.98	21
55	2021/8/12		21.39	23.34	24.58
55	2021/8/13		27.49	29.35	24.73
55	2021/8/14		35.45	38.05	23.94
55	2021/8/15		31.67	33.47	25.03
55	2021/8/16	non-Nose	27.68	29.588	24.18
55	2021/8/17		37.21	38.99	27.58
55	2021/8/18	non-Nose	33.5	34.33	25.81
55	2021/8/19	non-Nose	28.1	31.37	26.52
55	2021/8/20	non-Nose	36.46	36.22	29.12
55	2021/8/21	non-Nose	37.05		27.88
55	2021/8/22	non-Nose	34.61	38.64	27.12
55	2021/8/23	non-Nose	33.73	35.97	26.29
55	2021/8/24	non-Nose	30.86	34.07	26.24
55	2021/8/25	non-Nose	34.74	38.44	27.5
56	2021/8/5		19.32	18.88
56	2021/8/9		26.34	27.98	26.23
56	2021/8/12		28.26	29.73	27.89
56	2021/8/13		33.15	34.35	26.28
56	2021/8/14		33.48	35.07	24.65
56	2021/8/15		,23.2	25.07	25.65
56	2021/8/16	non-Nose	25.08	26.96	24.47
56	2021/8/17		25.06	26.99	23.42
56	2021/8/18	non-Nose	28.8	30.23	27.25
56	2021/8/19	non-Nose	28.49	31.98	30.89
56	2021/8/20	non-Nose	33.29	34.57	27.14
56	2021/8/21	non-Nose	27.9	30.59	27.32
56	2021/8/23	non-Nose	32.1	34.82	26.24
56	2021/8/24	non-Nose	31.02	34.3	26.4
56	2021/8/25		26.66	30.04	27.01
57	2021/8/5		22.59	22.21
57	2021/8/9	non-Nose	34.4	36.58	22.33
57	2021/8/9	Nose	24.93	26.31	24.39
57	2021/8/12	non-Nose	22.77	24.55	25.59
57	2021/8/13	non-Nose	20.22	22.33	23.96
57	2021/8/14	non-Nose	28.23	30.08	26.13
57	2021/8/15	non-Nose	27.91	29.71	27.95
57	2021/8/16	non-Nose	24.86	26.42	22.04
57	2021/8/17		19.07	20.91	20.53
57	2021/8/18	non-Nose	35.2	36.32	24.09
57	2021/8/19	non-Nose	26.03	29.4	25.8
57	2021/8/20	non-Nose	29.06	30.19	24.1
57	2021/8/21	non-Nose	28.06	31.26	26.28
57	2021/8/23	non-Nose	23.8	27.23	25.16
57	2021/8/25	non-Nose	24.95	27.86	25.97
58	2021/8/5		19.69	22.23
58	2021/8/9	non-Nose	21.25	22.9	23.82
58	2021/8/9	Nose	26.17	27.82	27.01
58	2021/8/12	non-Nose	32.86	34.3	29.53
58	2021/8/15	Nose	36.46	37.33	26.04
58	2021/8/15	non-Nose	26.11	28.16	25.65
58	2021/8/16	non-Nose	26.94	31.75	24.13
58	2021/8/17	non-Nose	25.92	27.99	23.79
58	2021/8/18	Nose	35.81	38.3	22.81
58	2021/8/18	non-Nose	24.84	26.01	24.25
58	2021/8/19	non-Nose	30.58	33.34	28.31
58	2021/8/20	non-Nose	28.48	30	22.3
58	2021/8/21	non-Nose	28.82	31.73	26.73
58	2021/8/22	non-Nose	35.66	40.62	25.63
58	2021/8/23	non-Nose	34.1	36.26	26.05
58	2021/8/24	non-Nose	34.27	39.22	25.4
58	2021/8/25	non-Nose	32.11	35.75	26.89
59	2021/8/6	Nose	16.27	19.07	24.28
59	2021/8/9	non-Nose	20.35	21.37	24.26
59	2021/8/9	Nose	23.17	24.47	24.62
59	2021/8/12	non-Nose	26.84	28.57	24.75
59	2021/8/16	non-Nose
59	2021/8/17	non-Nose	35.78	38.11	24.65
59	2021/8/17	Nose	37.45	35.67	22.8
59	2021/8/18	non-Nose	32.72	34.02	25.05
59	2021/8/18	Nose	36.04	39.01	23.6
59	2021/8/19	non-Nose	36.47	42.65	26.2
59	2021/8/20	non-Nose	33.61	38.08	25.1
59	2021/8/21	non-Nose	32.68	36.03	25.32
59	2021/8/22	non-Nose	33.28	36.42	24.35
59	2021/8/23	non-Nose	34.26	38.25	24.97
59	2021/8/24	non-Nose	36.73		26.19
59	2021/8/25	non-Nose	37.09	40.19	27.4
60	2021/8/6	non-Nose	24.73	27.48	22.63
60	2021/8/6	Nose	18.52	19.75	24.9
60	2021/8/9	non-Nose	23.95	25.93	26.1
60	2021/8/9	Nose	26.15	27.09	26.82
60	2021/8/12	non-Nose	32.67	34.2	28.81
60	2021/8/13	non-Nose	34.15	37.33	25.35
60	2021/8/14	non-Nose		38.5
60	2021/8/16	non-Nose	32.94	34.22	27.04
60	2021/8/18	non-Nose	35.47	35.47	26.7
60	2021/8/19	non-Nose	33.19	35.62	28.61
60	2021/8/20	non-Nose	35.82	38.24	28.02
60	2021/8/21	non-Nose	34.85	38.15	27.37
60	2021/8/22	non-Nose	33.61	35.95	26.86
60	2021/8/23	non-Nose	34.51	37.3	26.44
60	2021/8/24	non-Nose	35.38	38.26	26.66
61	2021/8/6	non-Nose	30.55	29.16
61	2021/8/6	Nose	30.55	29.16	28.76
61	2021/8/12	non-Nose	26.29	27.58	23.13
61	2021/8/12	non-Nose	33.84	36.43	24.91
61	2021/8/16	non-Nose	33.84	36.43	24.91
61	2021/8/17	non-Nose
61	2021/8/18	Nose
61	2021/8/18	non-Nose	32.21	35.11	27.33
61	2021/8/19	non-Nose	35.06	43.94	27.96
61	2021/8/20	non-Nose
61	2021/8/21	Nose	37.63	38.3	20.2
61	2021/8/23	Nose	35.3	37.75	24.53
61	2021/8/24	non-Nose
61	2021/8/24	Nose	38.54	41.59	25.03
61	2021/8/25	non-NoseNose
62	2021/8/6		27.85	28.9
62	2021/8/11	Nose	24.89	26.06	25.79
62	2021/8/11	non-Nose	32.61	33.46	26.38
62	2021/8/15	Nose	26.44	27.67	25.35
62	2021/8/15	non-Nose	26.45	27.68	27.32
62	2021/8/16	non-Nose	18.72	20.16	21.8
62	2021/8/17	non-Nose	28.52	29.483	25.95
62	2021/8/18	non-Nose	29.74	32.05	24.71
62	2021/8/19	non-Nose	26.93	29.71	27.4
62	2021/8/20	non-Nose	35.8	37.1	23.41
62	2021/8/21	non-Nose	27.48	28.76	24.95
62	2021/8/22	non-Nose	23.46	26.02	25.87
62	2021/8/23	non-Nose	28.17	31.69	24.9
62	2021/8/25	non-Nose	29.49	32.79	27.83
63	2021/8/6	non-Nose	18.48	20.08.
63	2021/8/11	non-Nose	24.36	25.36	24.73
63	2021/8/11	Nose	36.35	36.07	24.26
63	2021/8/15	non-Nose		37.07	25.74
63	2021/8/16	non-Nose	27.42	29.08	23.86
63	2021/8/18	non-Nose	35.74	36.08	23.54
63	2021/8/19	non-Nose	36.39	39.44	28.29
63	2021/8/20	non-Nose
63	2021/8/21	non-Nose	35.2	36.25	23.25
63	2021/8/22	Nose	33.41	37.76	23.3
63	2021/8/23	Nose	29.51	32.65	26.06
63	2021/8/23	non-Nose	30.02	32.66	23.63
63	2021/8/24	non-Nose	37.27	41.61	25.65
63	2021/8/25	non-Nose	35.35	38.84	26.18
64	2021/8/6		20.38	21.93
64	2021/8/12	non-Nose	36.43	38.29	28.43
64	2021/8/13	non-Nose	32.43	35.21	23.22
64	2021/8/15	non-Nose	33.08	35.47	27.53
64	2021/8/16	non-Nose	35.3	36.76	27.23
64	2021/8/17	non-Nose	31.72	34.04	26.69
64	2021/8/18	non-Nose	37.2	38.33	22.63
64	2021/8/19	non-Nose	37.19	40	27.35
64	2021/8/20	non-Nose	36.51	40.29	25.25
64	2021/8/21	non-Nose	27.59	28.46	24.09
64	2021/8/22	non-Nose
64	2021/8/23	Nose	34.08	36.19	25.71
64	2021/8/24	non-Nose	31.64	34.6	26.45
64	2021/8/25	non-Nose
65	2021/8/6		16.4	18.05
65	2021/8/11	non-Nose	25.58	27.16	28.79
65	2021/8/11	Nose	26.24	28.6	27.1
65	2021/8/14	non-Nose	36.72	37.06	27.02
65	2021/8/15	non-Nose	35.57	36.66	29.68
65	2021/8/16	non-Nose	33.43	36.17	24.06
65	2021/8/17		38.66	38.28	28.08
65	2021/8/18	non-Nose	31.36	32.14	24.85
65	2021/8/19	non-Nose	23.78	27.19	27.96
65	2021/8/20	non-Nose	31.53	33.52	25.74
65	2021/8/21	non-Nose	31.04	34.3	27.78
65	2021/8/22	non-Nose	22.91	25.8	25.7
65	2021/8/23	non-Nose	27.46	30.91	25.48
65	2021/8/25	non-Nose	27.83	31.24	25.91
66	2021/8/7		21.8	24.25
66	2021/8/12	non-Nose	28.37	30.25	23.24
66	2021/8/15	non-Nose
66	2021/8/16	non-Nose
66	2021/8/16	Nose	33.62	34.28	24.47
66	2021/8/17	non-Nose	34.62	38.12	20.97
66	2021/8/17	Nose	34.06	37.77	23.38
66	2021/8/18	non-Nose
66	2021/8/19	non-Nose	37.53	40.27	29.33
66	2021/8/19	Nose	36.16	27.18	33.59
66	2021/8/20	Nose	36.03	37.28	27.86
66	2021/8/20	non-Nose
66	2021/8/21	Nose	38.25		27.38
66	2021/8/21	non-Nose	37.53		26.96
66	2021/8/22	non-Nose	36.29	39.56	25.22
66	2021/8/23	non-Nose	31.58	36.27	25.35
66	2021/8/24	non-Nose	31.07	33.8	25.74
66	2021/8/25	non-Nose	36.8	41.09	25.48
67	2021/8/12	non-Nose	26.02	28.5	26.07
67	2021/8/15	non-Nose	28.77	30.28	20.62
67	2021/8/16	non-Nose	28.47	30.32	26.38
67	2021/8/17	non-Nose	32.97	35.58	19.64
67	2021/8/18	non-Nose	25.01	26.77	25.14
67	2021/8/19	non-Nose	21.29	24.38	25.2
67	2021/8/20	non-Nose	34.07	35.67	24.94
67	2021/8/21	non-Nose	18.04	21.25	22.11
67	2021/8/22	non-Nose	34.69	38.78	24.31
67	2021/8/23	non-Nose	25.3	29.13	22.48
67	2021/8/25	non-Nose	29.86	33.01	24.2
68	2021/8/11	Nose	22.9	25.58	26.61
68	2021/8/11	non-Nose	20.73	23.45	25.51
68	2021/8/16	non-Nose	32.92	34.87	24.37
68	2021/8/18	non-Nose	27.51	28.82	24.42
68	2021/8/20	non-Nose	23.12	25.37	23.57
68	2021/8/21	non-Nose	22.35	25.33	25.48
68	2021/8/22	non-Nose	26.63	29.41	26.13
68	2021/8/23	non-Nose	26.06	30.01	25.88
68	2021/8/25	non-Nose	24.2	28.08	28.41
69	2021/8/11	Nose	16.28	20.17	24.18
69	2021/8/12	non-Nose	22.09	25.02	26.51
69	2021/8/15	Nose	25.61	24.1	27.8
69	2021/8/15	non-Nose	25.74	26.68	27.87
69	2021/8/18	non-Nose	33.95	37.69	25.32
69	2021/8/19	non-Nose	24.84	28.11	26.83
69	2021/8/20	non-Nose	29.32	30.88	26.58
69	2021/8/21	non-Nose	37.41	39.87	23.56
69	2021/8/22	non-Nose	36.37	39.55	25.23
69	2021/8/23	non-Nose	32.26	35.2	24.8
69	2021/8/24	non-Nose	29.67	32.72	26.99
69	2021/8/25	non-Nose
70	2021/8/11	Nose	32.53	33.85	,23.60
70	2021/8/11	non-Nose	30.92	31.67	24.05
70	2021/8/14	non-Nose	28.3，	30.63	27.99
70	2021/8/15	non-Nose	25.56	27.25	23.39
70	2021/8/15	Nose	32.49	33.55	25.85
70	2021/8/16	non-Nose	30.27	31.9	23.2
70	2021/8/18	non-Nose	37.56	36.33	22.82
70	2021/8/19	non-Nose	24.84	28.11	26.83
70	2021/8/20	non-Nose	34.58	37.6	27.95
70	2021/8/21	non-Nose	26.37	27.33	23.96
70	2021/8/23	non-Nose	29.14	32.66	24.67
70	2021/8/25	non-Nose	38.85		25.58
71	2021/8/11	non-Nose	25.88	29.1	25.53
71	2021/8/11	Nose	27.2	29.9	22.86
71	2021/8/16	non-Nose	35.95	38.23	23.96
71	2021/8/17	non-Nose	21.33	23.5	24.27
71	2021/8/18	non-Nose	25.2	26.99	25.06
71	2021/8/19	non-Nose	23.27	26.87	26.25
71	2021/8/20	non-Nose	27.25	29.07	23.72
71	2021/8/21	non-Nose	27.1	29.01	25.12
71	2021/8/22	non-Nose	20.06	23.34	23.64
71	2021/8/23	non-Nose	23.37	27.13	23.94
71	2021/8/25	non-Nose	26.46	29.95	26.65
72	2021/8/11	non-Nose	17.69	20.16	23.06
72	2021/8/11	Nose	28.58	30.02	28.5
72	2021/8/15	Nose	23.92	25.13	23.89
72	2021/8/15	non-Nose	28.15	29.56	29.99
72	2021/8/18	non-Nose	33.76	34.19	25.26
72	2021/8/19	non-Nose	32.54	35.36	26.69
72	2021/8/19	non-Nose
72	2021/8/21	non-Nose	34.03	35.03	18
72	2021/8/21	Nose	30.86	31.79	24.65
72	2021/8/22	non-Nose	36.81	39.29	27.04
72	2021/8/23	non-Nose	32.96	37.38	24.42
72	2021/8/24	non-Nose	33.43	36.28	25.17
72	2021/8/25	non-Nose	32.62	35.56	24.73
73	2021/8/11	non-Nose	26.16	28.71	24.33
73	2021/8/11	Nose	21.55	25.81	22.46
73	2021/8/13	non-Nose	28.35	29.82	22.06
73	2021/8/13	Nose	25.45	27.03	25.23
73	2021/8/16	non-Nose	33.38	36.06	22.97
73	2021/8/18	non-Nose	32.08	33.35	24.22
73	2021/8/19	non-Nose	25.91	29.12	26.23
73	2021/8/20	non-Nose	36.09	36.19	25.39
73	2021/8/21	non-Nose	29.38	30.4	22.73
73	2021/8/22	non-Nose	28.5	30.34	23.6
73	2021/8/23	non-Nose	24.98	28.56	22.6
73	2021/8/25	non-Nose	32.02	34.93	26.9
74	2021/8/9	N	21.64	24.71
74	2021/8/11	non-Nose	29.22	31.21	30.92
74	2021/8/11	Nose	17.34	20.3	25.14
74	2021/8/14	non-Nose	29.4	31.68	29.58
74	2021/8/18	non-Nose	28.6	29.38	19.34
74	2021/8/19	non-Nose	34.74	37.39	28.23
74	2021/8/20	non-Nose		41.49	31.88
74	2021/8/21	non-Nose	36.71	37.64	23.84
74	2021/8/22	non-Nose	32.54	34.92	26.65
74	2021/8/23	non-Nose	37.7		26.07
74	2021/8/24	non-Nose
74	2021/8/25	Nose	36	39.03	28.12
74	2021/8/25	non-Nose	36.55		28.11
75			14.13	17.065
75	2021/8/11	non-Nose	27.31	28.6	27.24
75	2021/8/11	Nose	19.1	22.97	23.05
75	2021/8/15	non-Nose	34.04	34.8	27.08
75	2021/8/15	Nose	35.36	38.1	25.85
75	2021/8/17	non-Nose	31.65	32.79	36.87
75	2021/8/18	Nose	36.16	38.48	24.12
75	2021/8/19	non-Nose	25.29	28.78	29.6
75	2021/8/20	non-Nose	31.84	33.09	22.7
75	2021/8/21	non-Nose	35.2	26.86	26
75	2021/8/22	non-Nose	21.78	24.26	24.82
75	2021/8/23	non-Nose	27.47	31.12	25.99
75			14.13	17.065	26.07
75	2021/8/25	non-Nose	34.03	36.75	26.54
76	2021/8/10			25.63	24.55
76	2021/8/11	non-Nose	27.39	28.41	23.4
76	2021/8/11	Nose	27.75	29.24	24.76
76	2021/8/15	non-Nose	37.41	37.21	23.85
76	2021/8/15	Nose	35.46	35.24	24.41
76	2021/8/16	non-Nose	26.25	27.49	22.95
76	2021/8/19	non-Nose	25.76	29.25	26.36
76	2021/8/20	non-Nose	26.1	27.51	26.2
76	2021/8/21	non-Nose	18.97	25.25	25.08
76	2021/8/22	non-Nose	24.92	27.66	25.54
76	2021/8/23	non-Nose	29.46	32.75	24.26
76	2021/8/25	non-Nose	30.33	33.56	24.75
77	2021/8/10		31.14	32.04	22.64
77	2021/8/12	non-Nose	26.74	28.55	23.1
77	2021/8/12	Nose	18.83	20.92	22.05
77	2021/8/14	non-Nose	18.49	20.22	17.41
77	2021/8/15	non-Nose	26.18	28.36	26
77	2021/8/16	non-Nose	26	28.55	23.21
77	2021/8/17		33.72	35.37	24.29
77	2021/8/18	non-Nose	28.74	30.27	23.13
77	2021/8/19	non-Nose	18.04	22.01	23.74
77	2021/8/20	non-Nose	31.39	37.24	27.8
77	2021/8/21	non-Nose	23.88	27.29	22.13
77	2021/8/22	non-Nose	27.34	30.4	27.64
77	2021/8/23	Nose	27.82	31.3	25.29
77	2021/8/24	non-Nose	32.47	33.36	26.52
77	2021/8/25	non-Nose	34.03	37.87	27.86
78	2021/8/10		21.67	23.16	24.45
78	2021/8/11	non-Nose	22.63	23.7	24.08
78	2021/8/11	Nose	21.53	22.94	23.18
78	2021/8/15	Nose	26.19	27.54	22.05
78	2021/8/15	non-Nose
78	2021/8/16	non-Nose	35.17	36.14	22.26
78	2021/8/16	Nose	30.23	31.19	22.07
78	2021/8/17	non-Nose	29.66	30.78	23.99
78	2021/8/19	non-Nose	25.45	28.42	25.83
78	2021/8/20	non-Nose	27.16	28.35	25.92
78	2021/8/21	non-Nose	27.35	30.02	26.58
78	2021/8/22	non-Nose	31.5	36.44	24.7
78	2021/8/23	Nose	33.45	36.39	24.44
78	2021/8/24	non-Nose	31.88	36.22	25.14
78	2021/8/25	non-Nose	31.95	34.56	25.61
79	2021/8/11	non-Nose	21.62	23.61	25.06
79	2021/8/11	Nose	18.45	22.5	22.62
79	2021/8/15	non-Nose	38.81	37.81	26.22
79	2021/8/15	Nose	28.73	31.48	23.96
79	2021/8/16	non-Nose	34.43	36.13	21.74
79	2021/8/19	non-Nose
79	2021/8/20	non-Nose		42.32	28.31
79	2021/8/20	Nose	37.05	40.29	28.28
79	2021/8/21	non-Nose	37.52		25.44
79	2021/8/22	non-Nose	36.65		23.23
79	2021/8/23	non-Nose	38.32		25.35
79	2021/8/24	non-Nose	35.59	39.68	25.43
79	2021/8/25	non-Nose
80	2021/8/11	non-Nose	25.92	29.22	28.48
80	2021/8/11	Nose	16.67	20.73	22.39
80	2021/8/15	non-Nose	23.28	24.39	27.93
80	2021/8/11	Nose	26.39	27.25	24.87
80	2021/8/15	non-Nose	23.28	24.39	27.93
80	2021/8/15	Nose	26.93	27.25	24.87
80	2021/8/16	non-Nose	28.2	29.9	25.11
80	2021/8/19	non-Nose	26.65	30.1	27.42
80	2021/8/20	non-Nose	31.39	32.63	26.15
80	2021/8/21	non-Nose	21.74	23.5	23.65
80	2021/8/22	non-Nose	29.28	30.62	26.59
80	2021/8/23	non-Nose	22.01	25.61	25.59
80	2021/8/25	non-Nose	30.47	33.75	25.52
81	2021/8/10		21.11	22.57	23.03
81	2021/8/12		36.08	38.66	29.94
81	2021/8/16	non-Nose	28.11	29.81	24.01
81	2021/8/19	non-Nose	33.68	35.69	28.75
81	2021/8/20	non-Nose	30.32	31.54	23.27
81	2021/8/21	non-Nose	25.52	27.29	23.97
81	2021/8/22	non-Nose	28.15	31.73	25.69
81	2021/8/23	non-Nose	27.37	30.14	24.94
81	2021/8/25	non-Nose	30.26	33.35	25.61
82	2021/8/10		32.14	33.81	22.76
82	2021/8/14		31.28	34.57	29.66
82	2021/8/15	non-Nose
82	2021/8/16	non-Nose	34.76	38.52	23.75
82	2021/8/16	Nose	37.21		22.86
82	2021/8/17
82	2021/8/19	non-Nose	33.03	35.37	28.11
82	2021/8/20	non-Nose	36.78	42.38	25.31
82	2021/8/20	Nose	37.52	39.85	26.25
82	2021/8/21	non-Nose	31.91	34.26	27.04
82	2021/8/23	non-Nose
82	2021/8/24	Nose	35.49	38.66	27.27
82	2021/8/24	non-Nose	38.92	41.75	25.41
82	2021/8/24	non-Nose
82	2021/8/24	Nose	31.73	34.81	27.34
82	2021/8/25	Nose	37.13		26.95
83	2021/8/10		28.4	28.9	27.4
83	2021/8/15	non-Nose	26.38	29.08	28.7
83	2021/8/15	Nose	23.21	25.5	21.89
83	2021/8/20	non-Nose	26.56	28.01	24.63
83	2021/8/21	non-Nose	25.27	26.89	24.53
83	2021/8/22	non-Nose	19.91	22.52	25.25
83	2021/8/22	non-Nose	26.41	29.66	25.21
83	2021/8/23	non-Nose	26.41	29.66	25.21
83	2021/8/25	non-Nose	31.04	34.21	27.36
84	2021/8/10		34.1	34	32.8
84	2021/8/11	non-Nose	22.79	24.12	23.43
84	2021/8/15	Nose	21.33	23.99	23.76
84	2021/8/15	non-Nose	26.12	27.83	27.46
84	2021/8/20	non-Nose	28.02	29.65	25.35
84	2021/8/21	non-Nose	22.45	24.19	21.83
84	2021/8/22	non-Nose	37.07		23.37
84	2021/8/23	non-Nose	29.42	32.67	22.83
84	2021/8/25	non-Nose	24.43	27.97	22.81
85	2021/8/11	non-Nose	27.19	28.73	27.14
85	2021/8/11	Nose	25.3	29.51	22.92
85	2021/8/17	non-Nose
85	2021/8/18	non-Nose	22.09	23.29	24.55
85	2021/8/19	non-Nose	27.69	30.42	27.85
85	2021/8/19	Nose	37.16	41.77	28.39
85	2021/8/20	non-Nose	35.51	37.24	27.8
85	2021/8/21	non-Nose	39.09		30.6
85	2021/8/22	non-Nose	40.2		25.3
85	2021/8/23	non-Nose	36.36		23.24
85	2021/8/24	non-Nose	38.66		25.45
85	2021/8/25	non-Nose	37.16	44.58	26.3
86	2021/8/10		32	33.16	26.74
86	2021/8/14		21.02	22.66	22.01
86	2021/8/15		32.24	33.83	23.59
86	2021/8/17		27.67	28.67	22.29
86	2021/8/18	non-Nose	32.47	33.64	22.5
86	2021/8/19	non-Nose	23.01	26.22	26.37
86	2021/8/20	non-Nose	28.05	29.31	25.09
86	2021/8/21	non-Nose	34.38	34.98	25.08
86	2021/8/23	non-Nose	37.55	43.07	25.23
86	2021/8/23	non-Nose	33.83	38.17	22.97
86	2021/8/24	non-Nose	37.25	40.73	23.86
86	2021/8/25	non-Nose	36.72	40.74	25.25
87	2021/8/10		29.49	30.84	31.85
87	2021/8/14	non-Nose	22.89	25.16	27.69
87	2021/8/16	non-Nose	33.57	34.68	26.78
87	2021/8/20	non-Nose	33.64	34.85	27.07
87	2021/8/21	non-Nose	32.43	33.93	25.19
87	2021/8/22	non-Nose	28.52	31.37	25.28
87	2021/8/23	non-Nose	26.53	29.8	25.08
87	2021/8/25	non-Nose	32.09	35.12	26.68
88	2021/8/11		37.54	38.12	26.39
88	2021/8/13	non-Nose	38.04	38.76	28.22
88	2021/8/13	non-Nose	32.53	33.98	25.14
88	2021/8/15	non-Nose	34.31	35.14	24.28
88	2021/8/15	Nose	37.67		19.59
88	2021/8/21	non-Nose	37.05		28.09
88	2021/8/22	non-Nose	36.65	39.71	24.61
88	2021/8/24	non-Nose
88	2021/8/24	Nose	38.62		25.62
88	2021/8/24	non-Nose	38.81		26.32
88	2021/8/25	non-Nose
89	2021/8/11		23	25.07	25.67
89	2021/8/15	non-Nose	32.58	34.05	24.81
89	2021/8/15	Nose	27.88	29.7	24.52
89	2021/8/21	non-Nose	22.62	25.89	25.24
89	2021/8/22	non-Nose	24.02	27.14	24.86
89	2021/8/23	non-Nose	32.39	35.78	25.61
89	2021/8/24	non-Nose	25.09	28.57	26.81
89	2021/8/25	non-Nose	21.32	25.19	24.25
90	2021/8/11		14.67	11.31	20.94
90	2021/8/13	non-Nose	18.89	20.8	27.6
90	2021/8/15	non-Nose	17.39	19.06	25.6
90	2021/8/17	non-Nose	17.99	19.31	17.97
90	2021/8/18	non-Nose	28.5	29.56	24.85
90	2021/8/19	Nose	29.05	30.57	28.03
90	2021/8/20	Nose	24.39	25.91	26.69
90	2021/8/21	Nose	23.39	26.48	24.45
90	2021/8/22	Nose	23.53	26.2	21.88
90	2021/8/23	non-Nose	26.17	29.22	25.7
90	2021/8/24	non-Nose	26.84	27.88	24.08
90	2021/8/25	Nose	25.21	28.59	24.89
91	2021/8/13		13.88	16.74	21.31
91	2021/8/14		20.68	22.22	25.09
91	2021/8/17		28.36	30.29	31.31
91	2021/8/18	non-Nose	24.88	27.15	26.05
91	2021/8/21	non-Nose	24.37	29.16	24.47
91	2021/8/22	non-Nose	25.18	28.92	26.06
91	2021/8/23	non-Nose	23.57	27.6	24.8
91	2021/8/25	non-Nose	20.43	24.21	25.21
92	2021/8/12		20.58	22.46	26.93
92	2021/8/19	non-Nose	30.37	35.41	27.93
92	2021/8/20	non-Nose	32.67	33.2	23.32
92	2021/8/21	non-Nose	28.78	32	26.22
92	2021/8/22	non-Nose	30.13	33.55	27.25
92	2021/8/23	non-Nose	27.56	31.91	25.56
92	2021/8/25	non-Nose	32.53	37.9	27
93	2021/8/12		23.8	23.6	22.4
93	2021/8/15	non-Nose	33.23	34.31	28.6
93	2021/8/15	Nose	21.37	24.26	23.59
93	2021/8/16	non-Nose	20.97	23.12	22.89
93	2021/8/21	non-Nose	22.5	23.49	26.01
93	2021/8/22	non-Nose	24.65	27.1	24.15
93	2021/8/23	non-Nose	24.76	28.05	25.58
93	2021/8/25	non-Nose	27.24	30.25	26.92
94	2021/8/15	non-Nose
94	2021/8/14	non-Nose	36.9	36.83	25.15
94	2021/8/16	non-Nose
94	2021/8/16	Nose	32.18	33.93	25.14
94	2021/8/17	non-Nose
94	2021/8/21	non-Nose	35.23	32.18	25.67
94	2021/8/22	non-Nose	34.6	40.39	24.99
94	2021/8/23	non-Nose	34.68	39.01	23.86
94	2021/8/24	non-Nose	36.14	39.81	24.35
94	2021/8/25	non-Nose	36.47	39.79	26.18
95	2021/8/13		31.6	32.1	29.8
95	2021/8/13		30.84	32.14	26.38
95	2021/8/21	non-Nose	28.49	29.23	24.47
95	2021/8/23	non-Nose	27.2	29.75	25.02
95	2021/8/25	non-Nose	21.24	23.48	26.09
96	2021/8/14		23.09	23.98	21.93
96	2021/8/15	Nose	15.3	18.61	24.95
96	2021/8/15	non-Nose	29.63	30.85	26.16
96	2021/8/16	non-Nose	29.88	31.15	21.56
96	2021/8/19	non-Nose	26.98	29.87	25.84
96	2021/8/22	non-Nose	28.46	31.16	23.49
96	2021/8/23	non-Nose	31.69	36.09	23.58
96	2021/8/24	non-Nose	29.08	32.33	24.53
97	2021/8/16	non-Nose	31.31	33.08	26.098
97	2021/8/22	non-Nose	26.01	28.25	26.43
97	2021/8/24	non-Nose	36.55	40.56	32.3
97	2021/8/24	non-Nose	21.64	24.55	25.91
97	2021/8/25	non-Nose	23.45	26.5	26.53
98	2021/8/13		34.9	35.1	32.9
